# Supplementary material for: Optimization-Driven Engineering of Electrodeposited Nanographenide–Conductive Polymer/Prussian Blue Nanoarchitectures for Robust Electrochemical Sensing
Source: Sensors (Basel). 2026 Apr 15;26(8):2427. doi: 10.3390/s26082427 (PMC13119539; doi:10.3390/s26082427)
Supplement: Supplementary file 1 [file sensors-26-02427-s001.zip]

Archive with 1 entries (1 files):
- sensors-4248881-supplementary.pdf
